# Supplementary material for: Small Noncoding Regulatory RNAs from Pseudomonas aeruginosa and Burkholderia cepacia Complex
Source: Int J Mol Sci. 2018 Nov 27;19(12):3759. doi: 10.3390/ijms19123759 (PMC6321483; doi:10.3390/ijms19123759)
Supplement: Supplementary file 1 [file ijms-19-03759-s001.zip]

Archive with 1 entries (1 files):
- ijms-390719-supplementary.xlsx
