# Supplementary material for: Small Noncoding Regulatory RNAs from Pseudomonas aeruginosa and Burkholderia cepacia Complex
Source: Int J Mol Sci. 2018 Nov 27;19(12):3759. doi: 10.3390/ijms19123759 (PMC6321483; doi:10.3390/ijms19123759)
Supplement: Supplementary file 1 [file ijms-19-03759-s001.zip › ijms-390719-supplementary.xlsx]

## Sheet: Table S1
	Designation	Strain	Chr/Contig	Start	End	Lenght	Neighborhood	Orientation	Neighborhood	Conservation			Identification method	Others designations	Reference	sequence
										B. cenocepacia	Bcc	B. pseudomallei group
	ncRNA1	AU 1054	Chr 1	493036	493169	134	Bcen_0449	←→→	Bcen_0450	NC	NC	NC	RNA seq		Yoder-Himes et al, 2009	GCCCATAGATCCGCTCCCAATACCCCTTTCATCGTCCGGATGCCCTCCCTCTTTACGGCTTCGCGCATCCCGGCCCTAGGGTGTTGTGCGGATGCAACACTCATTAAACAATTCAACGATTTCATCATTTTTCA
	ncRNA2	AU 1054	Chr 1	906133	906265	133	Bcen_0837	←→→	Bcen_0838	C	C	NC	RNA seq		Yoder-Himes et al, 2009	ATGCCTCTAAACCGGTGATGTTGCCGGGTCATGACACTTCGTGGAGGGGGCCATGGATCTGGCAATGGCAATGGGAATCGCACTGTTCGGCATGTTCACCGGCAGCACGGTATTATTTTTCTATCAGCTCGGC
	ncRNA3	AU 1054	Chr 1	973160	973288	129	Bcen_0896	←→→	Bcen_0897	C	NC	NC	RNA seq		Yoder-Himes et al, 2009	GCCGGTGCCAGGCGTCCCCCAGCGCGACGAACCGGTCGTTGAATGATCCGCCGCGTCGTTCCGATAAATGTAATCAGGCCATAAATGAGGGGAAGCAGAGGGGATGTGCACTCACGGGCATAGCTGCTT
	ncRNA4	AU 1054	Chr 1	2044929	2045158	230	Bcen_1846	→→→	Bcen_1847	C	C	C	RNA seq	ncS17; Bc_Kc_sr6; IG1_2935724	Yoder-Himes et al, 2009	TCTCGACGATCAACGGTGGTCAAATTGGCGCATCGAAACACAGTTCAGTCAGCTTCCCTGCCTGGTTCGCCAAGGTCATATATTCCTTGAACCAATGCCATGTGCACGGTTGCGGAAATTTGTAGCACGGGCGCGCGCGTCACTCTGTCTGATGTACCCGAAGTGCTGCTAACTGCGACCAATTCTGAACCTCAGGTTCAGGATGCCGGCCTAGCGGCCAAGGCGGGGGC
	ncRNA5	AU 1054	Chr 1	2086860	2086993	134	Bcen_1890	→→→	Bcen_1891	C	C	NC	RNA seq	ncS18	Yoder-Himes et al, 2009	CTGAACTTTTTCTGCTAGAATCGTCGTCTGTCTTTTTTCCAACCAGTTCTAGCCATCGAAGGGCCTTGTCTGTAAGGGCTACGGCGTTCTGAGTGCAGCCATGGATCACGTGGCGGTGCGATGGAACCTTCACC
	ncRNA6	AU 1054	Chr 1	2116036	2116403	368	Bcen_1914	→→→	Bcen_1915	C	C	C	RNA seq	IG1_3008003;ncRI12	Yoder-Himes et al, 2009	AGAAATTTCTCGAAGCGTCTGTCAACCGAAAGGTGGATGGCACCGTTAGACGACATGACTCCTATTGCCGGGTCATTTGGTTAATTAACTAAAGCTGAGGAACACAACATGAACAAACTGATCGCCGCTCTGGTCGCTGGCCTCTTCGCAACGGCTGCTTTCGCACAAGCTTCGGCTCCGGAAGCTGCTCCGGCAGCAGCAGAAGCTGCTTCGGCACCGGCTAAGCACGCTGCCAAGAAGCACCACGCTGCCAAGAAGCACCACAAGGCATCGAAGAAGGCTGCAGCAAGCGACGCAGCAGCACCGGCAGCTGCTTCGAACTAAGTAAGCTGGCTGTAATAACGCAGTCAAGAACACGCAGTCTTGCC
	ncRNA7	AU 1054	Chr 1	2669749	2670057	309	Bcen_2425	→→←	Bcen_2426	C	C	NC	RNA seq, Northern blot	ncS06	Yoder-Himes et al, 2009	CCCCGAAACCGTCTTTCGACGGTGACCGGAAAAATATTCCGGATTAAAAAACGTCCGCCGCCGCCCGATCACTGCCTTCCCCGGTCAGACGACGGAACGTCGCTTATGTGCAAGTCGGCCCGCATGCATGTGTTGTTCGACGATGATTGGCCCCGCCGTGCATGCAGACTCTCCGCGGCCGGCACGTGCTTCACGTGCCGGCGACGCTCACCCCGCGCTTTATTTCTGCTACCCCGTAGAACTTATCTATTCTTTTCATTTTTTCAACTTGTGGGGTGAAGAATAGATATTGGCCGAACGGGATGTCAA
	ncRNA8	AU 1054	Chr 1	2828118	2828299	182	Bcen_2570	→→→	Bcen_2571	C	C	C	RNA seq	BTH S24, ncRNA8	Yoder-Himes et al, 2009	CATCCGCATGTTTCTGAATAAAAAACGGAGTCTGAGCAGCATCGACCGGGGAGCCTGGCCCTGGCGTCGCTGGTCGCGCTAACCTCTTCGATGAGGTACGCTGAAGCACGTCTTCAGCGCCGTTTTTTATCTCGCTGCGCATCCGCGCGCCGATCGTCGCACCACCTCGAGTTCCACCGTGT
	ncRNA9	AU 1054	Chr 2	495541	495700	160	Bcen_3393	→→→	Bcen_3394	C	SC	NC	RNA seq		Yoder-Himes et al, 2009	GACCCCATCGCGTAAACCGGCAAGTCTTTCTAGGATAGATACACCGCGCATGCACACGCCGGCCGGTTATTGCCGATGCGGGGGAGTTGCAGTCCGTGCAGGCCAGGCGGTGAATGGTGGTCAAGGCCGTTGCGCGTTTGGGCAGGCACGGCCGGCTGCG
	ncRNA10	AU 1054	Chr 2	540143	540335	193	Bcen_3433	→→→	Bcen_3434	C	NC	NC	RNA seq	ncRNA10 (shorter)	Yoder-Himes et al, 2009	GGGCGGTAATCAAATCAACCAGAAAGTCGCTGCAAAAATACAGGGGCCACCATCATGTCATTCGACTAGTTCCGAACCTGCACTCCCAGGTTGTTAAAAAATTCATCCATGAATAAACCGACATCGCGTCGCGATTGCCGGAGCGGACGCTTTTATCCGTGATTTTCTGCCGTGCGTCAGTCGGTGTGGCCGC
	ncRNA11	AU 1054	Chr 2	976237	976425	189	Bcen_3824	←→←	Bcen_3825	SC	NC	NC	RNA seq	ncS33	Yoder-Himes et al, 2009	GCGGCTCGGATGCTGCGCATGTTGCTGCGGCGCGGCATGCGTCATGTACGGCTCGACGTCATGCGGCGCGCGGTCGGTGCGCTGCCCGGTCGTGGTGTGGTGAGTGGATGGTCGCGGCGGGCGGCATGTGCGTGCATGCCGTGCCGCGACTCTTTATCTGATGGCGAAGTGGAATGGCTAATGAATGGC
	ncRNA12	AU 1054	Chr 2	2381880	2382232	353	Bcen_5095	←→→	Bcen_5096	SC	NC	NC	RNA seq		Yoder-Himes et al, 2009	CGGGGCGGCATGCCATGCGGCGGTTCGCGCAGAACTTTCGCTGTACAAGTTCGCCAATGGGCGTAGGATGGATCTGTTGACTGACTCACTACCGATTCCCGCGCCACTCGAGGCGCCCCCTTCCGAACGTGATTGGGCCTTTCATCGAAACCGCGCAATGCGGACGAGCGCGCCGCGTATCGGCTGCGTATGCGAAGCGCCTGATCGATGCCTGTCTACAGGACACGAGCGTGTTGGATAACGCGTCCTGATCCCTTCCTCGGTCCATCCCGATTCTGCGTCCGCGGCGCCGCCACAGACTCAAACACGCCTGGCGCATGGCGCGCCGGCAACGTCGGGAGGCTGGATATGAA
	ncRNA13	AU 1054	Chr 3	439744	439901	158	Bcen_5876	→→←	Bcen_5877	C	C	NC	RNA seq	ncS11	Yoder-Himes et al, 2009	GAAGGAAGTTCTGAGCGAAATCAGGTGGCCGCATATATTGTGAGCCAGATAGGGCAGAACGCGCAGTCCGTGCAGACCACGGCAGAGTCGCATTTGCGTTGCTCGAGGCGTAACCGATACCGCCAAAGAGCCCGCCGCCCGAAGGCGCCCGCGTGCGC
	nc5U1	J2315	Chr 1	147	316	170		→→	BCAL0001	C	C	NC	dRNA-seq		Sass et al, 2017	CCTTCGCGTTCGTTCGGCCAGGCGCCGGACATGCTTCAATGGAACGGTCGGCACGATTTCGAATCAGAATCCTCGAGACTGCGCAGTCCGTTCACACACCAGGCCGACAATCCAGATCGGCAACCTGAACGACGTTCCGCCCTGTGGTGGAACAGGCGGACCCCATGTAC
	ncS01	J2315	Chr 1	20581	20691	111	BCAL0019	→ → →	BCAL0020	C	C	SC	dRNA-seq, 3'RACE, qPCR, Northern blot		Sass et al, 2017	AGTTCTGATGCACCGCGAAACGAATTTGCAGGTGGAGAACGAGGAGACAATCGAGGCACAAAGTGCCCGGACCCCAAAGCGCTGTTGGACGGAATCCAACAGCGCTTTTTC
	ncS02	J2315	Chr 1	42890	42693	198	BCAL0038	→ ← ←	BCAL0039	C	C	C	dRNA-seq, 3'RACE, qPCR		Sass et al, 2017	CGGATGCGGTCTCGTGTGCCAAGTGTGAGCGGACGCGAAGCGCTGCGAGCCAGTCGGTCACGTACCGAAGCCCTTCCGGGGGGCATCCCTGTTGGAGTCGTTTCCGGCCCCCCGCCGGACTCGGTTTCATCTTTGGTCTCCTCGCGCTAACCCCGTAGCGTGTGGTTTTTAGCGGGCTAATAAGCCCGCTTTTTTTCG
	ncRI1	J2315	Chr 1	45756	45649	108	BCAL0040	→ ← →	BCAL0041	C	C	NC	dRNA-seq		Sass et al, 2017	TCGCATTAGGAATCGCCGTATACCCTGCCCAGCCTGTGGATAACTTTGTTGAGAACTCGCCGCTCAACGGCCGCAACGCGCGCGGGGCCGTGCTTTGCGCTGTTTTTC
	BTH_s25	J2315	Chr 1	136581	136689	109	BCAL0114	← → →	BCAL0115	C	C	SC	dRNA-seq		Sass et al, 2017	CTGAATTGAGATTTTCTGTCACGCCTTTGCCGGTTTCGGCATGTCTGCTGGCAGTCAAACGCGGCGCTGCACGCGGTTGTGAAGCGTACTCGCGGTGCTTTCCGCCTCT
	ncRI2	J2315	Chr 1	146443	146541	99	BCAL0123	← → →	BCAL0124	SC	NC	NC	dRNA-seq		Sass et al, 2017	GATCCGATTGCCGGCAGCCTTGCCGGCAAGCCTTCCACGCTTGGTGCGACGGCCGTCGGGCGTCTCGCAACCGAATCCGCGTTGCAACCCGTTTTTTTC
	RF01057 SAH riboswitch	J2315	Chr 1	168973	169123	151	BCAL0144	→ → →	BCAL0145	C	C	NC	dRNA-seq		Sass et al, 2017	GTTTTCCGAGGAGCGTTGCGACGGACCACCAGCGTCCGCCAGGCTCGGAGAGCTTCACCAAGCAGCCGTGCGGCGATTTTTTCGCGCCGGCCCCGCTTCCTGAACGGCGCTCACGTCACCAATCTAGAAACTTTTTAGAAAGGAGGGCGTG
	ncS03	J2315	Chr 1	221314	221372	59	BCAL0197	→ → ←	BCAL0198	C	C	SC	dRNA-seq, 3'RACE, qPCR		Sass et al, 2017	GTCTCCTCCATGTCTCCTCTGATATGGATTCAGCCCGCCACTTAGGCGGGCTTTTTTTT
	ncS04	J2315	Chr 1	292949	293053	105	BCAL0264	← → ←	BCAL0265	C	C	C	dRNA-seq, 3'RACE, qPCR, Northern blot		Sass et al, 2017	CGAGCGGCACGCGTTGCGTGCAGCTCCCCGCTTCTCCTCCCTGAGCGGGTGCCTGTCGTTTTTCGATTAGGCTGTTTGACCCGCCGTTCAACGGCGGGTTTTTTT
	BTH_s24, ncRNA8	J2315	Chr 1	433900	433651	250	BCAL0399	←←←	BCAL0400	C	C	C	dRNA-seq		Sass et al, 2017	GTTGCTGGTCGCGGCTCGCGCAATTTCCGCGCACAACGCCGGCCGGCCAACCATCTGATTATTTCTTCCATCCGCATGTTTCTGAATAAAAAACGGAGTCTGAGCAGCATCGACCGGGGAGCCTGGCCCTGGCGTCGCTGGTCGCGCTAACCTCTTCGATGAGGTACGCTGAAGCACGTCTTCAGCGCCGTTTTTTATCTCGCTGCGCATCCGCGCGCCGACCGTCGCACCACCTCGAGTTCCACCGCGT
	ncS05	J2315	Chr 1	479506	479440	67	BCAL0436	← ← →	BCAL0437	C	C	C	dRNA-seq		Sass et al, 2017	GTCTCCTCCATGTCTCCTCCTGATATGGATTAAGCCCGTTCCGCACTGCGTGAACGGGCTTTTTTTC
	nc5U2	J2315	Chr 1	533783	533698	86	BCAL0482	← ← →	BCAL0483	C	C	NC	dRNA-seq		Sass et al, 2017	GTTCGACCCAAACCCGGCAGCCTTTTCCCGCACCGTTTCGCCCCACTTCGGCAAGCCGTGCGTGCTTCGTGCGATCCCCGGTAGAC
	nc5U3	J2315	Chr 1	545921	545791	131	BCAL0493	←←←	BCAL0494	C	C	C	dRNA-seq		Sass et al, 2017	ACTGTCGCCCCACGGGCGGCAGGTCGGAAGCGCGCCGATTTGCTGACTCGATTGCGGGCGCGCGAACCGGCCAGGGCGTGGCTGTGCGTTCGCCCTGGCGGTTCACTACAAATGCGGCTAAAGAGGTCGTC
	nc5U4	J2315	Chr 1	566854	566737	118	BCAL0515	← ← →	BCAL0516	C	SC	NC	dRNA-seq		Sass et al, 2017	TCATTCGCGTTCAACCGCACTCCGACACGATGTATCCGCTCACGTCCGCCCTCGCAAAATCCCGGCCGCAGTTCGACTCGCGGCCGCAGGCGTGCGTGCATCCGTCGGTCCTTCCTCC
	nc5U5	J2315	Chr 1	570726	570594	133	BCAL0518	← ← →	BCAL0519	C	NC	NC	dRNA-seq		Sass et al, 2017	AATCGCTTCGCGCGATGCACCGGCCACGAGAAGCCGACTCGTCGCGAAACGGGAGGAACGACGATGCAGCGCCAGATCCTGCAGGCCGCGTGTCGACCGGATGATCCGGAGGTCGCGCGCGCGGCCCGCATTT
	ncS06	J2315	Chr 1	603652	603910	259	BCAL0549	→ → ←	BCAL0550	C	C	NC	dRNA-seq, qPCR, Northern blot	ncRNA7	Sass et al, 2017	ATCCCGTTCGGCCGATATCTATTCTTCACCCCACAAGTTGAAAAAATGAAAAGAATAGATAAGTTCTACGGGGTAGCAGAAATAAAGCGCGGGGTGAGCGTCGCCGGCACGTGAAACGCGTGCCGGCCGCGGAGAGTCTGCATGCACGGCGGGGCCAATCGTCGTCGAACAACACATGCATGCAGGCCGACTTGCACATAAGCGACGTTCCGTCGTCTGACCGGGGAAGGCAGTGATCGGGCGGCGGCGGACGTTTTTT
	ncRI3	J2315	Chr 1	640353	640109	245	BCAL0586	→ ← →	BCAL0587	SC	NC	NC	dRNA-seq		Sass et al, 2017	TGCGCTGTTGATCGCGCATGGTCGGCCCCGTATATGATTTTTCGCGATCATATCAAGCCTGTTTACCAAGACGGCTTATCTTGATAATAATTGACGATTTTCACGCTTATTTTTATTCGGCGACCCATTCGCGCGCAAAGCCCTGCAGGCAAGGGCTCGCGCGACATGCGCTCGATACTCGCCGGTCTTCCGCGTCGATATCGGCGGATTAACGGTCGATCCGCCGATATCGACACGCGTTAATC
	nc5U6	J2315	Chr 1	698961	698810	152	BCAL0644	← ← →	BCAL0645	C	C	NC	dRNA-seq		Sass et al, 2017	TCAGCCCATTCACGGTTCATCCATGTCCGCTACCCTGCGCTCGCCCTCGATCCTCGCCGCCGTCGCGGCAGGTGCGCGCGCGGCCGGGCTGAAACTGAAAAAACGACTCCTCGACTGACGGGGGCGTCGCGTCCCGTCAGGCGAATGCCGGA
	IG1_772886	J2315	Chr 1	772886	773145	260	BCAL0710		BCAL0711	C	SC	NC	Microarray, qPCR		Coenye et al, 2011	GCATCGCACACGCCTCCATCTGCAGCAGTCCCGAGCAGTCGAAAAAAGCCCGCAGCAATGCGGGCTTTTTCGTTGGCGCGGCGGTTGCCCGCGCCCGCGCACGGCAATCGGCACCCGACCGGACGCGCAATCCGGTCGAGCGTGGAAAGCAAAGCTGAAACGGCATCGATAGCTTCGCAGGATAAGTTCGCTCCCGCCGCGCGCAAAGCTCGTAAAGTCGGCTCTCCCGCAGCAATGCCCGCATTCCGAAGGAGAGCCGC
	ncRI4	J2315	Chr 1	859440	859761	322	BCAL0786	← → ←	BCAL0787	C	SC	NC	dRNA-seq		Sass et al, 2017	ATTGAGATCGGATTGGGGGCGACTTTACGTCGGATTGGTGACGGCCGTGAAGCTGTTTTAATCCTTTTGCGCCTGACATGCCAATTTTAAAAGGACGGCTTTCCGCTGCCGAGTGCTGCGCTGCGGCAGACCGTCGCGAAGCGTGGGGTAAAAATTGAGGTGGATCAAGGTTATGTGGAAGGGCGCTGCAAATGACGCAATATCCGATGAATCAGGTCAATTAATCGGCGTAGAAACGGCGTGTGAAACGCGTTGAAAAGCGGGGGAAAAGCAGCGGAAAAACGGACGAAAAAAAACCGCTGCCGGTCAGGCAGCGGTTTTC
	nc5U7	J2315	Chr 1	864179	864061	119	BCAL0790	←←←	BCAL0791	C	C	C	dRNA-seq		Sass et al, 2017	ATGCGTTCCTTTCCGAACACCCTCCGAATTACCTCCGGCCGCCTAGCGCGGCCGCTATCGCTACGACTAGCCTAAGGCTGTCGTAGCGCCGTGTGCTGTTCGCACGGTCCTCCCAGCAG
	IG1_899543	J2315	Chr 1	899543	899664	122	BCAL0827		BCAL0828	C	NC	NC	Microarray, qPCR		Coenye et al, 2011	TCGCCAGTCGCACCCTCGCATCACGATGGGCCCGAATATCCGAGTCAAGCCAGTCGCTTGGCCCGGGTTTTCGGGCCTTGTTTCGTTTACGTCGTTCCCGCCAGTCGCACGCCGGATGAACC
	IG1_901672	J2315	Chr 1	901672	902168	497	BCAL0830		BCAL0831	C	SC	NC	Microarray, qPCR		Coenye et al, 2011	CCCCCCGCTTCACCGCATCGACCAAGGCCGCTTCGAGCGGCCTCGTTTTTATCGCGACCGTAATTCATCCGATCATTGAATTCGTCATTAATAATCCAGAAAACGATTTCATAATAAATCCCGAAAAAACGATTACATCGGCGGCCACTCCATTTTTAATGAGGGCCGGTTTTCTAATAAACGGAATAATGGATTGGTAAATATTGCGCGATGTCACGATGCGCTATGCTGTAAAAAGGTAAAAAGGCATTGCGGGGCGGAGCGTGCGGGCATCCTGCCCGCGATGTCGGCGCGCCGGGCTACGGCGGCCGCTCTAAAGGGTAATAAGGGTTTATACCTATCATTAATGCCATTTAATTGACAATTAATCGCTCTAAAATGACTTCCTTCAACCGCTCG…
	ncRI5	J2315	Chr 1	930696	930430	267	BCAL0857	← ← →	BCAL0858	C	NC	NC	dRNA-seq		Sass et al, 2017	ACAGTTGCTTGTTTCCTTCGTCCGAAGGAGTCTGCGAGTATTCACGCGGCCACCCCGGCCGCGTTTTTTTTGCGTGTCTCGAACGGCAAGCGGAAATGCCGCGCGCGAACGCCGCGCTTTGGCCCTGCTCATCATCAAGCAGGACGAATCATGCTTCGTCGCGCACACGTCGCGATCGAAACGCGTGTCGACCAGTACCGCAACCCGCATGTTGTCCCGATGTGCGTAATACGTTATTGCGCGCAGCCGGGTCGACACGTGTTTTCG
	IG1_950309	J2315	Chr 1	950309	950472	164	BCAL0874		BCAL0875	C	C	NC	Microarray, qPCR		Peeters et al, 2010	GCGTGGCCGGCGGCCCGCGCCGCCGGGCACCCGGGCGACGGCCGCCGCACTGCGACCGCTTGCCGCCCGGGTGTACGGTCAGGCACGGTCCGCCATCGAT CCGACGTTACAATAGAAACCCGCGTGGGCGCCCGGCCTGCGCGGGTTTTTTCTTTCCCAGCCCG
	nc5U8	J2315	Chr 1	1055470	1055292	179	BCAL0966	←←←	BCAL0968	C	C	C	dRNA-seq		Sass et al, 2017	ATCTCGAATGCAGTCCCTGCTTCGAACGCGAGTGCCCGCTCGGCCACCTGAAGTGCCTGCGCGAACTCGGTCCGGAGCAGGTATTCGGCGATTTGCGCGGCATGCTAGTCGGGCAGCGCTGACCCTGACCGGCAGCGTCGCACGGCGCGCCGGGCAATCCGATTCACCGGTGTGCGGCG
	BTH_s16	J2315	Chr 1	1124263	1124666	404	BCAL1039	← → →	BCAL1040	C	C	NC	dRNA-seq		Sass et al, 2017	ATCCCGTCCTGCCGCAGGTGCCGGAATCACGCTGCCGGCAGCGGCGGGTAACGAGGATCGCCAAAAGGGCCTTCCACTCTAGAACGGACACCCGAGTCCGCGGGTTGCAAAGTGTTGCACCTTTGTAACAAAGTAAAGTGTTTGAAATGTTGTGCGCCGTATCGGGATTAACCCTAGATAATCGGCTCCGGGTTCGATTCCAGGTTTTTTTACGAACCCCTGTCAACGGGTCTTCGTTTCAAACGTTCTATGCCTGTCGCGTCGCCGACGCTCCTTGAGCAGCGCGGGTTCGACGCCCCCGGCAGGCTGATTCGTCCGACTTTCGGACGACCTGCATCCAGCCCGGACCGCCGGCAGGTTGCCGACCCATACCTGGTTTTTTGCCGATTTTTTAGGAGT…
	ncS54	J2315	Chr 1	1179680	1179807	128	BCAL1082	← → ←	BCAL1083	C	C	C	dRNA-seq, 3'RACE, qPCR, Northern blot		Sass et al, 2017	ACGTTTTCGAAACATCGTTTCAAGAGTTTAACCGGCAACGATGTTTCGCGCAGTCTCTCAGGTTCTAGCACGGCCCTCGGAATGGCTAGAACTTTTTTAGCGCCACGGTCTCCGTGGCGCTTTTTTTT
	nc5U9	J2315	Chr 1	1246722	1246559	164	BCAL1146	← ← →	BCAL1147	NC	NC	NC	dRNA-seq		Sass et al, 2017	TTTATTTCAAAATATTGACGGAATTTCTCTAAAATCATCGATTCTAGGAAAGTCGATTGGAGCGTTTTTTGCACTGTCGGGCCGAGTTGTTTCGCCCCGCGTCAGTTTCGTTGTCGATACGCGTGCCGCCGGTTGTATACCTCGTATACGGTCTGGCGGCTTAT
	IG1_1345312	J2315	Chr 1	1345312	1345400	89	BCAL1231		BCAL1232	C	NC	NC	Microarray, qPCR		Coenye et al, 2011	GCCGGCGCGCGTGACGCCGGCCGCTGCGGCGGCCGGTTCGCGCGCCTCATACGGAATCCGGATGAAATTCGCACGGAAAGGAGAAGCGC
	nc5U10	J2315	Chr 1	1362634	1362433	202	BCAL1252	← ← →	BCAL1253	C	C	NC	dRNA-seq		Sass et al, 2017	TGTTTCAACATTCAATCTCTGTCTTTTCGATTTTGAGAGAAGTCCGTCCGCACGCTGCGGGCCGGTGCCTCGATCGAAATTGCATCCACAGGAAAGCCCGCCCGACAGGCCCGCTTTTCTCGTTTCGCTGCCCCTCCGGGGCGTTGCCGGCACGCCGGACACCTCGTCCGCACCGGCATCCGCCGCCTGCATCACGCGGCCC
	nc5U11	J2315	Chr 1	1369267	1369451	185	BCAL1259	→ → →	BCAL1260	C	C	C	dRNA-seq		Sass et al, 2017	TTTGTGCTGATCAACCTCGCACCCTAGCGCCTACCTCATTCATCCCGTTCATCCGCCGCACGCCGCCTGCCGGGCGATGCCGCGAAGCCTCGTGCGCCACGCGCCGGGTTCGCGTCTCGACAACGCAGGCCGCGTCCAGCTAGCGACCACGCGCGCCCACGCAGCGCGGCGCTCGCGCGGCAGGG
	ncRI6	J2315	Chr 1	1599108	1599164	57	BCAL1447	← → ←	BCAL1448	C	SC	NC	dRNA-seq		Sass et al, 2017	AAACGACCTTACCGTTTGTTACGCAGGCAACCGATCGAGCTGCGCACGCAGTTTTTC
	nc5U12	J2315	Chr 1	1639153	1639342	190	BCAL1481	→ → →	BCAL1482	C	C	C	dRNA-seq		Sass et al, 2017	GCACACGCTGGAAAAGGTGCCTTATCTCCTCGTCGTGGGCGATAAGGAGCGTGATGCGCAAACGGTAGCCGTGCGTGCCCGTGGCGGCGTCGATCTTGGCGTAATGCCGGTCGAAGCCTTCGTTGAGCGTCTGCAGGAAGACCTGCGCTCGTTCAAGTAACCGCCCTGGCAGCGCGGCTCGTTTTTTTAA
	ncRI7	J2315	Chr 1	1653013	1652928	86	BCAL1493	→ ← →	BCAL1494	C	NC	NC	dRNA-seq		Sass et al, 2017	ATCCTGCGCCGCACATCGGCTACCCGGATACGACATGGCGACGGCACCAAAAAAATAGCCCGCGCTTCAGAGAAGCGCGGGCGAAA
	RF01070 sucA motif	J2315	Chr 1	1676458	1676588	131	BCAL1514	→ → →	BCAL1515	C	C	C	dRNA-seq		Sass et al, 2017	ACGCAAGTTTTAGGTCCTTCCAAGCAAGACTTGATTCGCAATCCGCTAAACGGTCAGGCCGTGTCGCGGAAGGTTGAGTAACCCGCTATTTCTCGAGAAGCTCGAAGAAAGGTGAGCGTAAAATGTCAGAT
	ncRI8	J2315	Chr 1	1783332	1783704	373	BCAL1629	→ → ←	BCAL1630	C	NC	NC	dRNA-seq		Sass et al, 2017	CGGGCTGAAAATTCCACTTGAATTAAAACAAAATAAAACACCGAAATGAAAAAACGAACGCTGTCGACGCCGGCGCAATGACGACTGTTGCCGGCCTGACAGGTTGTACTCCGATGCGGTACGACAGCGGCAGCTGCGAAGAAGCTGTCGGCCGGTTCCTCGTCGGCGAAGCCGGCAAGCCGCGCGCGGCGCTTGAATCGTGACGATATTCGCCGGTACGCGCGCATGCCGGTCGCCATCACATTGTTACTAAAGGGTGAGTTGCCGCACAGACCGTCGCACGGCCCGCGATCACAATTTGACCGGTTGACCGTTCTTCCCCGGCCCGGTCAACCATTTCCCCGCTCGCTCGCGCAGGAGCGGGGGCTTTTTG
	ncRI9	J2315	Chr 1	1816729	1816389	341	BCAL1662	→ ← →	BCAL1663	C	SC	NC	dRNA-seq		Sass et al, 2017	CCCGAGCCGCAGAAACTGCATCCGCCGCGTCTCGTCGAACATCGAAACGTCTCGTGCGTTGGACACCGCCGACGTCGCCACTTCTCCCCTTCATCCCTATACGTTCGAGCAGTCGCGTGCGATGACACGCCGCGCGCACCGTTACAAATTTTTTTCGCAGTCCCTTACGGACATACCCGTACGACGAGCGCGGGAACATGACGTGCACGCAGCGCGTTCCTGCGTCTCCGTCGACCGGCGACGCGCACTGCACGCGACGACGCACGATCGATCGTCCGCGCTGTCACATTTCGTCCGTTGCGGAAACGACGACGCCCGCTGATCGCGGGCGTCGTTCGTCA
	Bc4	J2315	Chr 1	1900468	1900668	201	BCAL1704	→ → →	BCAL1705	NC	NC	NC	Microarray, real-time PCR		Coenye et al, 2007	AGTGCACACGCGCGGCCGCGGCATCGATTCCCGCCGCGCCGCGCCGGCCGCCGTACAGGCGTATAGCGGTCCCGCCGTCGAGCGTCGCCCCGGTGCGCGG GCGGCGCGCCTGCGTGCACATCCCTTCCCTCTGTCGTCACCGTCCAAGGCAGCCGCCATGTCGCGCTCCCTCCGGAAGCGGCGCGCCCGAACATTCGCAA T
	IG1_1928097	J2315	Chr 1	1928097	1928314	218	BCAL1746		BCAL1747a	C	NC	NC	Microarray, qPCR		Coenye et al, 2011	CGTGACGCAGCGGGCCGGTAACGCGTCGGCGGCAAGCCGCTTTCTCGTCCTCGAGCCAGCCCGCCTCGGCCTTGCCGGCCGCCCCGGCCGCATGTCCTGAAAAAAGGGCGCAATCTTCGGTTCCATCTCGTTTGAACGCATCCTCGGTATGCGGGCAGGGTTATAGGGAAAACCCTTATCTCAAGGTATAATTACGGGCTGAGAGAAAGGTCCACACC
	nc5U13	J2315	Chr 1	2038368	2038199	170	BCAL1845	← ← →	BCAL1846	C	C	NC	dRNA-seq		Sass et al, 2017	GAAAAGCCGCAGTTGTCGTGCGCCGTTCGTCCACGCAAGCGGCCCGGCATCGTGCGGCAACGCTTCAGAACAACAACGGAACCGCCATGACGCTAACCCGAGCCATCGGCAAATCGGCTGCATGGATCGTCGGTATCGTCGCGGTGCTGATCGCGGCGGCCGGCGTTTTT
	IG1_2099347	J2315	Chr 1	2099347	2099502	156	BCAL1901		BCAL1902	C	SC	NC	Microarray, qPCR		Coenye et al, 2011	TCGCCCCCGCCCCGCGACACGGCCGCCCGCGCATCCTGCCCGGCGGCCGTTTTTTCGGCCCCAACCTGAACGTGAACGTACAGGTTGATCTATAATCGCGTCATTGCCCCGCCGAATCCCCGATACCCGATGCCGACCGACGCCTCCACCCCGCTA
	nc5U14	J2315	Chr 1	2127786	2127673	114	BCAL1927	← ← →	BCAL1928	C	SC	NC	dRNA-seq		Sass et al, 2017	CTTTTTGGTCGCCCCCGGGCGCCACTTGCGTCGTGCGTCGCCACAAGCCGCGTCCGACCGCCGCTTTTTCCCAGTCTAGACAGCGCGCACAGACCGGCCGCTTTCCAGTTTTGA
	nc5U15	J2315	Chr 1	2136329	2136414	86	BCAL1936	→ → →	BCAL1937	C	C	NC	dRNA-seq	Bc_KC_sr2	Sass et al, 2017	AATGAATGCCAGTTCGCCCCATATTTCTCGTAGCTGCGCCGGTGCCCGTTGCAATGCTTCCCGGCACCTGACGCGCATCACGACGG
	nc5U16	J2315	Chr 1	2195731	2195542	190	BCAL1991	←←←	BCAL1993	C	SC	NC	dRNA-seq		Sass et al, 2017	GCTCGGTCGTGAGCCGTTGCCGCAGCAGTGCAACCCAGCCTGTGTCGCGCGGCAGTCCGTATTCGGCCGAGAGACTGTCGCCGAGCACGACGATCACGGGCTGGCTCGATGCCGACGCCGTCGCGGCGCGCGCAGGTACGGTGACGGCCAGCAGGGTGCCCAGCAGCGCGGCGGCCGCCGCGCGTCTTTT
	nc5U17	J2315	Chr 1	2205347	2205200	148	BCAL1997	← ← →	BCAL1998	C	C	NC	dRNA-seq		Sass et al, 2017	ATTCTTCCGGCCAAAGCCGTGCTCCGAGCCGCTTGCGCTAGCCATCCGGCGCGTGCAGGGATGGCGTGGCGCTCCGGCGCGGCGTGCGAGTGCGACGCACCGCACGCTGCAGGCAGGCACGGCAAGGAAAACCCGATTCGCTCGAATA
	BTH_s19	J2315	Chr 1	2218831	2218762	70	BCAL2010	← ← →	BCAL2011	C	C	NC	dRNA-seq		Sass et al, 2017	ATTCCTTTACTCGAAGCCGAAATTCGGTAGATACTCCCCTGCACTCCATCTTTCATCTTTGCACACCCGA
	nc5U18	J2315	Chr 1	2283065	2282827	239	BCAL2074	← ← →	BCAL2075	C	C	NC	dRNA-seq		Sass et al, 2017	AACCTGTTGGATAAGCAATTGCGGGGGCGGGGCGCGAACGGCGCCCGTGGCTGGGCCGCGCGATTCCAGAATTCCCGGCAAGTCTGGCGATTTGTCTGCAAATATCGCCCTTCTGCCGGGATTTTTGCAAATCGGGTCGAAAGATTTTCGCCGCTGCGAGTGTTTATCTAACAGGTTGCGCAAGACGCGCCGCGCCTTTTTGCAAGCGCCCGCGTTCGAGCCCACTTGCGCGATCGAGC
	nc5U19	J2315	Chr 1	2299926	2299731	196	BCAL2091	← ← →	BCAL2092	C	C	NC	dRNA-seq		Sass et al, 2017	CTAAGTCGATATCCAAATGCCGAATTTGCCCCAAGTTGGGGCGGCATCGCGGTGAAAGGCTTGCGGCACGGGCGTTTTGCGCGTGCCGAATCGCAAGCCGGCGCAACCAGGGTGCCGTCCGTGCGGAATTCACGCCTTCGTGGCGGGTTCGCGCGGCGGTACGGCAGCCGGCTTAAGACCCAACCCTCGTGGAGAA
	nc5U20	J2315	Chr 1	2313291	2313180	112	BCAL2098	←←←	BCAL2099	C	NC	NC	dRNA-seq		Sass et al, 2017	CGTTTGCGGGGCCAACGCGGGATGCGCGCGGCCCCGTTTTTGAATTCCGGGGCGCGTGGCGCGCAGGGGCTCTCCGGCCCCGCGCCGTGCGGCCCCGTCCGTTTCACACCTT
	ncRI10	J2315	Chr 1	2391463	2391898	436	BCAL2164	→ → ←	BCAL2165	C	C	C	dRNA-seq		Sass et al, 2017	AAGCCGTAGGGAAGATTCACGCTCTAAGAAGTGCATCTCCACCAGCGGCCCAGGTCGGTGTTGGAGCACATTACCGGTATTGTTTCGCGCTGTTGCTTACCTTTAACCATAAAAGGACGTGATCATGAAGAAATCCCTCCTCGTAGCTTCCCTGTTGGCTGCTGTTGCACTGGCTGCTTGCAACAAGAGCGCTGATCAAGCTGCTTCGTCGGCTGCAAGCGACGCGGCTGCTGCTGCTTCGTCGGCTGCTTCGGCAGTTGCTGGTGCTGCGAGCGACGCTTCGGCTGCTGCTTCGTCGGCAACGGCTGCTGCGAGCGACGCTGCTGCTGCAGTGGCGTCGGCTGCTTCGGCAGCGACGGCTGCTCCGGCTTCGGGCGCAAGCCAGTAAGCCTTCAGCAT…
	nc5U21	J2315	Chr 1	2461139	2460992	148	BCAL2224	← ← →	BCAL2225	SC	NC	NC	dRNA-seq		Sass et al, 2017	ATGCACCAGAATGATTCGGACGCGCCGCCGCATCTCGCCGATTGCACCAAGGCGGTGCGATGTCGTCGGCGTCGGTGCGACCCCGAGCCCTGCAATTGCGCAGGCGAGCCCCGCTGCGGCGCGGGACGGCGCGATCCGCGTCGGTTTT
	IG1_2538832	J2315	Chr 1	2538832	2538943	112	BCAL2285		BCAL2286	C	C	NC	Microarray, qPCR		Coenye et al, 2011	TCCGTCCCCGGGCGTGCCGGCGCGTCGCTGCAGTCGCGCCGGCCGACGCGTTACAATAGCGCGCCTTTTCAAGATTACCCCCGATACCTGCGCACCGCGCCCGTACCCCGAC
	ncS11	J2315	Chr 1	2545503	2545296	208	BCAL2293	→ ← ←	BCAL2294	C	C	C	dRNA-seq, qPCR, Northern blot	ncRNA13	Sass et al, 2017	CCCATTTCGTGAAGGAAGTTCTGAGCGAAATCAGGTGGCCGCATATATTGCGAGCCAGATAGGGCAGAACGCGCAGTCCGTGCAGACCACGGCAGAGTCGCATTTGCGTTGCTCGAGGCGCAACCGATACCGCCAAAGAGCCCGCCGCCCGAAGGCGCCCGCGTGCGCATGAAAAAAGGCCTTCATCTGGCGATGAAGGCCTTTTACT
	ncS63	J2315	Chr 1	2548559	2548684	126	BCAL2297	→ → ←	BCAL2298	C	C	SC	dRNA-seq, 3'RACE, qPCR, Northern blot		Sass et al, 2017	GTATTGTGGGGACCACCTCCCTGAGAGGTGTTGGGCAGTAGCCAGCGTAACGGCTTGCACGCGAGATCTAGACCCCTTCGTGCAAACACACTCAAGCAGCCGTTGCAGCAAGCCAAGCCACTTTTT
	nc5U22	J2315	Chr 1	2609523	2609440	84	BCAL2354	←←←	BCAL2355	SC	C	C	dRNA-seq		Sass et al, 2017	ATGACTGCATTTCCCCGCCTCTCCCTCCTTCTAGCCGGTGCGCCGCTACGCGCGCCAGCTTTGGCGCGCCTGCCGCGCTGACCG
	IG1_2617451	J2315	Chr 1	2617451	2617676	226	BCAL2363		BCAL2364	C	SC	NC	Microarray, qPCR		Coenye et al, 2011	CGCGTCGCCGCATTCACCAGACGAAAGCCCCTCGCCCGGCGCCCTCATCGAGCCGCGGAGCCTGGCCTGACACGCCCCGAGCGTTCAGTGCGACAGGTTACGCAACGCCCGTTCATTCACTGCTAAACACCCTTCGACGGTCGTAATAAGAACGTCTCGTGACTGTCACGGCACAGTCACGCCCGCATGGCGGAATGCCGGTAATGTCAACCGGCGCGAGTCATGC
	nc5U23	J2315	Chr 1	2640727	2640646	82	BCAL2383	←←←	BCAL2384	C	SC	NC	dRNA-seq		Sass et al, 2017	GTCCGATTTCGACGACGGAGAACATAAAAATGGATGGGGTTTTCATCGGCGCACTGGTGCTCTTCACCGCGCTGACCCTCGG
	nc5U24	J2315	Chr 1	2673445	2673328	118	BCAL2412	←←←	BCAL2413	C	C	NC	dRNA-seq		Sass et al, 2017	CCTTTCCGCCGGCATTCGCGCCGAACGGAGTCCGCACGGCCTGGCGTCCAGCGTTCGCATTGAACCGGTCCCAAGCGCCAGAGCGGCGCCGCGCGGCGCGCCGCGGCTCCGTCTATTT
	nc5U25	J2315	Chr 1	2736707	2736351	357	BCAL2472	← ← →	BCAL2473	C	SC	SC	dRNA-seq		Sass et al, 2017	CTATGGAATGTTTCTACGACGGCCTCGAGCCGCGCCGCACATGAGACACCCAGCCATGCGCCGTTCGAAACGGTTGTCACACCGGCCGCCTGACGCGGCGGCCAGCCATCCGGAAGACCGCTCGCGTCCGCAGACCGACGCGCCATCGGCACCGCCCGCGGGCGCGCCGGACGAGACGCCGTCGGACGGCGATCACAACCAGGGTGGTGCTCGCCCGGAAGGGCTCGACTATCAACGCGACCTCGGTCAGGAGCAGGACGCTTGATACGGTCGTCGCCGCATTCCACCGCCGTATTTCATTGCAATTCTCGGAACTGAGTCGCCGCGCGGCCGCCTTCGGGCCGCCGCGCCTGCTTT
	nc5U26	J2315	Chr 1	2872901	2873094	194	BCAL2614	→ → →	BCAL2615	C	C	NC	dRNA-seq		Sass et al, 2017	AAAGTAGCAAAACGAAGTTCGTGAAATGTAGTTTAGCTTCACGACACTACAAGGAGACCCGCAGGCCGACCCGGCTGCGCGGGACCGCTCAACGGGTTTTCCGTCCGCTTGCCCGCGTGCCGCGCTTACCGGCCCTGCACGAGGTCTCCCTGGTTATCCCGCTTTTGCCCGGTGCGTGCCGCGCCGGGCATCTC
	nc5U27	J2315	Chr 1	2899335	2899060	276	BCAL2634a	← ← →	BCAL2635	SC	NC	NC	dRNA-seq		Sass et al, 2017	CTCCTGCCGTTCAAGGGGTCGCCCGGCCGCGGAGTGCCTGCCGCGTGGTCTGTCGCCGGTCGCCGTTACCGCTCTGTCGTTGGTGGAAGACTACTCCACGGGTTCGGTCGCGCGCAATGGAGAAAACGCCGACCTGGCGTGCATTGTCAGGGGAGCGGACGGATTCCATCGGCCTATTTGACATGGATCAAGTAACAGTGCGAACGATCGATGCGCAGACCGATACGATGATGGCGCGGCCCGATCCGCGAACCCGATCGGGCGGACGGTTTTTTT
	nc5U28	J2315	Chr 1	2911164	2911300	137	BCAL2644	← → →	BCAL2645	C	SC	NC	dRNA-seq		Sass et al, 2017	ACGCCATTGCGCGAACGCGCGACCCGGCGCACTCTTCGCGTGCGGCACGCTATAGGGCCAAATCGGCCACTAACCGCCTATATTGTAGAGGCTGACGCGTCGCGCTGTCCGAACAGCCACGCTGACGGACAGGGCAT
	ncS16	J2315	Chr 1	2912201	2912283	83	BCAL2645	→ → →	BCAL2646	C	C	C	dRNA-seq, 3'RACE, qPCR, Northern blot	Bc_KC_sr1	Sass et al, 2017	GTACGCGGCTGGTGTTGCCGGCGCGTCACCATTCTCCTCTTGTCGTTGTTGCTCCGGGGCCGTATCCGCCCCGGTTTTTTTTT
	ncRI11	J2315	Chr 1	2912224	2912087	138	BCAL2645	→ ← →	BCAL2646	C	SC	NC	dRNA-seq		Sass et al, 2017	GCGCCGGCAACACCAGCCGCGTACCGTAAATACTGACCACGGCCTGCGACAGAAGTTCGAAAATTTTTTCGATTTGTTACCGGCCCCGCCCAAAGCCTTGCCAGGCGGGGCTGTGCGGGCAGGCTGCCCGCACGATTC
	ncS17	J2315	Chr 1	2935785	2936025	241	BCAL2667	→ → →	BCAL2668	C	C	C	dRNA-seq	ncRNA4; Bc_KC_sr6; IG1_2935724	Sass et al, 2017	ATCGAATCACAGTTCAGTCAGCTTCCCTGCCTGGTTCGCCAAGGTCATATATTCCTTGAACCAATGCCATGTGCACGGTTGCGGAAATTTGTAGCACGGGCGCGCGCGTCACTCTGTCTGATGTACCCGAAGTGCTGCTAACTGCGACCAATTCTGAACCTCAGGTTCAGGATGCCGGCCTAGCGGCCAAGGCGGGGGCCTATCCAACGGCATCGGGAACTTCCGATGCCGTTTCCTTTTG
	nc5U29	J2315	Chr 1	2953900	2954057	158	BCAL2685	← → →	BCAL2686	C	C	NC	dRNA-seq		Sass et al, 2017	ACCCCAGGGTTTTCGTGGTGACCGCGCGACGTCCTAGCCACGTCGCGCCCGAATCTCCGTTCCGCCGCACCGCCGCATCCGCTGCCGGCTGGATTGCTAATGACGAAAACAGATATCCATATTTGAAAAACTCCGGTGAATCGTAATAAACTCGCCTT
	nc5U30	J2315	Chr 1	2967641	2967796	156	BCAL2700	→ → →	BCAL2701	C	C	C	dRNA-seq	Bc_KC_sr7	Sass et al, 2017	ATGAACCGCTTCCTGTCCGCTCTCCGACGTCGCCGCTCGCCGCTCCGCCCGGATGCCGCCGGCTCGTCACGGACTCGCGCGTAACCCTCCTCCGCTTCATCGGTTACGCACAAGCTGTTCGACCCACCAGCCACGGCCTTCCGTGGCTTTTTTATT
	ncS18	J2315	Chr 1	2979088	2979206	119	BCAL2713	→ → →	BCAL2714	C	C	NC	dRNA-seq	ncRNA5	Sass et al, 2017	CTGTCTTTTTTCCAACCAGTTCTAGCCATCGAAGGGCCTTGTCTGTAAGGGCTACGGCGTTCTGAGTGCAGCCATGGATCACGTGGCGGTGCGATGGAACCTTCACCGGCGATCGAACC
	nc5U31	J2315	Chr 1	3002906	3003000	95	BCAL2733	← → →	BCAL2734	C	SC	NC	dRNA-seq		Sass et al, 2017	ATGCACTGACGCTTCGCCACGACGGTCCGACACGGAACGCGGCGCAGGCAGCCAGTCGGGCCACAGCCGGCCGAGCCGGCAGGCGGCATAACAGA
	IG1_3008003	J2315	Chr 1	3008003	3008659	657	BCAL2737		BCAL2738	C	C	C	Microarray, qPCR	ncRI12; ncRNA6	Coenye et al, 2011; Peeters et al, 2010	CGCCTCCGGGACGCGCGAATTTTTCGTCATCTTTTTCGTCAACCGCCTGCCGAGATCGTGCGTTAAACCACGCAGATGCCAACCTTAGCTATCCGGCATTGGCAGCCGAACCCGTGTTTGCGTCACGAAAGCGACGTTTTATTCGAATACGATTCGGCGCCCGCAGCGCAAAGAGAAATTTCTCGAAGCGTCTGTCAACCGAAAGGTGGATGGCACCGTTAGACGACATGACTCCTATTGCCGGGTCATTTGGTTAATTAACTAAAGCTGAGGAACACAACATGAACAAACTGATCGCCGCTCTGGTCGCTGGCCTCTTCGCAACGGCTGCTTTCGCACAAGCTTCGGCTCCGGAAGCTGCTCCGGCAGCAGCAGAAGCTGCTTCGGCACCGGCTAAGC…
	ncRI12	J2315	Chr 1	3008232	3008594	363	BCAL2737	→ → →	BCAL2738	C	C	C	dRNA-seq	ncRNA6; IG1_3008003	Sass et al, 2017	GACTCCTATTGCCGGGTCATTTGGTTAATTAACTAAAGCTGAGGAACACAACATGAACAAACTGATCGCCGCTCTGGTCGCTGGCCTCTTCGCAACGGCTGCTTTCGCACAAGCTTCGGCTCCGGAAGCTGCTCCGGCAGCAGCAGAAGCTGCTTCGGCACCGGCTAAGCACGCTGCCAAGAAGCACCACGCTGCCAAGAAGCACCACAAGGCATCGAAGAAGGCTGCAGCAAGCGACGCAGCAGCACCGGCAGCTGCTTCGAACTAAGTAAGCAAGCTGTAATAACGCAGTCAAGAACACGCAGTCTTGCCGTTCTTACGGCGTTGAAAGGCAGATCACCGCAAGGCGATCTGCCTTTTTCT
	nc5U32	J2315	Chr 1	3033089	3033253	165	BCAL2761	→ → →	BCAL2762	SC	SC	NC	dRNA-seq		Sass et al, 2017	ATTGTGCGAGCCGTCCGCGACCAGCGCGTCCTCGCTTGACCCCGCCCGTGGCCCTGCCGGCAGCCGCGCGTCGCCCAAGCCGACGCGTCGCATCAGACCGGTCCGCCGCGCGCCGGGCAAGCCCCGCGCCCGCCGTCGCCGACGCCTTTGTGTCTCGCCACACGA
	nc5U33	J2315	Chr 1	3036736	3036800	65	BCAL2764	← → →	BCAL2765	C	SC	NC	dRNA-seq		Sass et al, 2017	TTTCTGGGCTCGTACATGCACGGCAACTGCCGTTTTCATGTCCCGGCCTCGGTTAAAATCACCGT
	nc5U34	J2315	Chr 1	3102116	3101912	205	BCAL2822	← ← →	BCAL2823	C	C	NC	dRNA-seq		Sass et al, 2017	TGGTAACAATCTGTAAGACTGGACAGCGGGCGGAGTACAAACGGGCTTTTTACATACATTCGTGAATGTATATACAATACCACCCTACGATCGAATGACCCAAGTGGCAATCAGTTAATATCCCACTCTGCTGATTCCCGCCCTAGTACCAGTCCGCAGTTCGCGGCATCCCCGTCGGCACGGAGGTCTCGTGCCGACGTGCTGT
	ncRI13	J2315	Chr 1	3132335	3132848	514	BCAL2852	← → ←	BCALr2852a	SC	NC	NC	dRNA-seq		Sass et al, 2017	ATGCGCCGACAACCCGCTACCGGTCGCGCCCTCCTCCGAAATGATTAAATTACATGAGGAAACCACGCTTCCGGGAGAATATGTGAGGCGCGCCACGATCCGCACACCGATCAAGATCCCGCCAGTTTCTGCTGACGGGCGAGCGAGGATGCCGCGACGATAGTCCCTGCCGGCATCCTCGGTGGAACTGCCCCACGGGCTGTGCGGCGTCATCCCTGAAGATGATCAGCCCGTTTCGTTCAGCCGCCTTTCCGCGCGCATGCTCAGAATGTCCGCGATGCTTTGGCGCCAGATGATCGAGTCCGCCGCATCAGTCGGCCCGTGCGTCGGGCAACCCGGTCGCGATCTCGCCGGGATTCGACCGGCCAGAGCCACCGCGCCACGCCGTGTCAGCTGGGC…
	nc5U35	J2315	Chr 1	3165701	3165982	282	BCAL2887	← → →	BCAL2888	C	C	NC	dRNA-seq		Sass et al, 2017	AATTTTGCCCAGCCTGACGTTGTGGGTGGCCTGACCGGCCGGCCCCGGCTGAATCGGGCAAGGCGCAAGCGCAAACTGCTATTTTACTTGCGCCGGGGGTCCGCTGCTCGCCCCTAATCAAAGAGAAGCAGCAAGTTGCACGCACGGCGCCGCCCGTCGGCAAGGATCGCGCCCACAGGCGGATTCGGTCGGCAAGGCGCCGCGGTAACGGAAAGTTGGTTGAAAAGAATTTGATCGGCAGCCGACGGCGCGCAGTGCGTCCGCAGGCTGCCGGTTGCGAAA
	BTH_s15	J2315	Chr 1	3225789	3225599	191	BCAL2946	←←←	BCAL2947	C	C	NC	dRNA-seq		Sass et al, 2017	TTTCCGGGCACGGCTCTTCTACTGGCAGTGCCCCGGATGCAGCGGCTGGGAAACCTATGCGCCGCGCCGCGTCGAACCTGCGATGCCGGGCTGATCCCGGCACGCGGAGCCAACGCGCTGCGGTTGCCGCCGGGCTCGTCCCGGCGGCCAAGTTAGTCCATTACCGGGAAGTACCGGAACATCTATGAAAA
	nc5U36	J2315	Chr 1	3238803	3238880	78	BCAL2957	← → →	BCAL2958	C	C	C	dRNA-seq		Sass et al, 2017	GCACTGAAAGTTAGACGCTGCTCGAAGTCTACACAGAGCGGTGCCGCGTTTTTTGTGCCGCACCAATGTTATACTTCG
	ncS25	J2315	Chr 1	3298074	3297990	85	BCAL3007	→ ← →	BCAL3008	SC	C	C	dRNA-seq, 3'RACE, qPCR, Northern blot		Sass et al, 2017	TCTGCTTTCCGAAGCAGACTTTTTCGTTGACGGAAAAGATCTCCAAACCTTTGTCGGCGCGACTTCCCAGTCGCGCTTTTTTTTT
	BTH_s14	J2315	Chr 1	3334349	3334148	202	BCAL3041	← ← →	BCAL3042	C	SC	NC	dRNA-seq		Sass et al, 2017	AAGGGGTAGCACCTGGGTGAAGAAAAAAAGAAGTGCGGTCGATGAACTGCGCGAGCTTCGCCTTCGGGAACGCCTTGTGCCGAATGGTATCGGACATTGACGGAGCGCATCATCGCGCGCCGTCGCCCCCGGGCTCGCGCCGCGGCATCGCGGTGGGCCAGAAACACAAAGAGGAGACACGCCGTTGAATCTCGATTCACGC
	BTH_s13, Bp1_738, RF02422	J2315	Chr 1	3351271	3351138	134	BCAL3057	← ← →	BCAL3058	C	C	NC	dRNA-seq	Bc_KC_sr4	Sass et al, 2017	ACATTGGTTGCAGGGTAAAAGGCTTCGAGCCGCCAATCACCGATCTTTGACGCAGCGCGTCACCGTCCGCCGAATCCTGCACGGCGTCTTCGACGGCCTTTGTCGTAGTCCCAGCCAGCGCCACCAGACGCTGG
	nc5U37	J2315	Chr 1	3438648	3438552	97	BCAL3147	←←←	BCAL3148	SC	NC	NC	dRNA-seq		Sass et al, 2017	GCTGGATGAGATGCGCGGGCCGCACGAGCCCGCGGGCGGAGCAGGATGTGTTCGGTTTGTCTTTGTTTTAAAAGGGTTTTTTGTCGCTTTTGTCTGT
	nc5U38	J2315	Chr 1	3474268	3473702	567	BCAL3177	← ← →	BCAL3178	C	NC	NC	dRNA-seq		Sass et al, 2017	GCGGGTACCGGTTTAAGGTTGCAATGCAGCAAGGACGTGCGCTGGAAAACCGTCGCGGTATTCGAATATGCGTCGCTGTTTCGAGGATTCCATATTCCAATCAATGGGTTGGGGTAAATTGCGACGCGCCGGGGCACGGCGAATTCGGGAGTCGTTCCCCAATACATACCGCAATGGTGGATGTTTTTTCCACGTTCGGATTTTGTGTATCGAATTCGCTCCGCGATTTGTATCAGGTGGTCGGTGTATTTCGTTCGATCCACGAAAGGCGCTGAACCACCGGTTTCGAAGAATCGTTTCGATATTGGCCGAGAAAATCGCGCGTCCGGAACCCGAATGGAACCGTTTCGCACCCGGCAGCCAATCGTTTTTTCAATCCGGAAGGCCATCGCGCGCGCG…
	nc5U39	J2315	Chr 1	3486371	3486306	66	BCAL3187	← ← →	BCAL3188	C	SC	NC	dRNA-seq		Sass et al, 2017	ATCCAAGGATTTGTCGCCGATCAAGAAATGCGGCATGCGGGCGCCGCGAAACGGCGCCGTTCACGA
	nc5U40	J2315	Chr 1	3495063	3494986	78	BCAL3197	← ← →	BCAL3198	C	C	SC	dRNA-seq		Sass et al, 2017	TCATCACCCCTGCGTGACTGGCGATAGAACCCATCGGGTTCAAGGTGGAGCATCCCACCGTGAAGCGCGGGGCGCCGT
	IG1_3556424	J2315	Chr 1	3556424	3556621	198	BCAL3246		BCAL3247	SC	NC	NC	Microarray, qPCR		Coenye et al, 2011	ACACGGCAATTTCCGGTCACGCGCCGTAACCGGCGCCGATCCGAAGCACCAGATGGGCAGCACGCACACGCGTCCTGCCCATTTCTCATTACGTCAACCAATGTCAGCCCGGTTGCCCGCCCCTCCCAGGTCAGGTTATAAAAGCGCCACCCATCCGGTGCATGCGCCGCCCTTTCTACCCCTGACTTCGGAGAACGC
	nc5U41	J2315	Chr 1	3569413	3569607	195	BCAL3261	← → →	BCAL3262	C	SC	NC	dRNA-seq		Sass et al, 2017	TTTTACCCGAAGCCGGCCCGTTGGCCGGAATTCCCAGCACCGAATCGTCAGGGATTGCATCTTGGTCAACACGTCCCCGTTTTCATCGCCGAGCGAACCGCGCCGAAACCGGCGTGGCGCCGTGCGTGCGGCCGCGCGTGAAGCCCGTGAGGATACAAGCCCCGGCGCGTGCCCGGCGTACGGCGCGCGTTTTTT
	nc5U42	J2315	Chr 1	3596979	3597137	159	BCAL3281	→ → →	BCAL3282	C	C	NC	dRNA-seq		Sass et al, 2017	ATCAACTTTTTTGACGAGCCGAATTTCCGTCATGTCCGCCAAGTTTTACTTTTACTTTTTTTGGTATCTCAGACCGCTGGCGGATCGAGAGGGTTGATGGCGCGTAAAGCGCAACCGAAATTCCCGAAAAAACCGCCGGCGAACCCGGCGGTTTTTTTT
	nc5U43	J2315	Chr 1	3615520	3615209	312	BCAL3299	←←←	BCAL3301	C	SC	NC	dRNA-seq		Sass et al, 2017	GTATTGCAGCACGCGCAACGGAACATCCCGTCGCGCGACATGGTCGTACATCGCGCCAGGGCGGCGGTTCGCGGCCTGCGTCCGATTGCGTTCGCGTACCTGGCGGACCGTGTGTATGGCGGATGAGTGCCGCCGCGCACCGGTTCTGTGTTCCCCCGATTCACCCGCCGTCAAGCCATGAGGGAGCATTGCATGTCCGATACACGAAAAACCACCCGCCGCGCCGGCATGACGACTGCCGGCCGCCGCGTCCCCGAGCGCCCCGCCTGCGGCGCGTTGCAGCGGGAACGCGTGCCGAAGGCCGCGCACGAC
	ncRI14	J2315	Chr 1	3615539	3615693	155	BCAL3299	← → ←	BCAL3301	C	NC	NC	dRNA-seq		Sass et al, 2017	CTCCTTTGACGTTTGCATTCAACGTGCATCCCGCACGTCGGCTACGACGCCGATCCATGTAGAGGATTCTATCTTCATCTATCAATTATTTGAATTTGATAAATTTCATCTATGCGATAGGGAAAAATAAACGGGGCCGCAAGGCCCCGTTCATC
	nc5U44	J2315	Chr 1	3621767	3621876	110	BCAL3304	→ → →	BCAL3305	C	C	C	dRNA-seq		Sass et al, 2017	TCCAAACAAGTCGCAACGGTGTCGGTTCGCGCTTTAACAGCTTGATCCGAAAGCGCATTTGCCGATCCGTCTGCGCATGGGGCCGGTGGTAGAATAACCGGCTTATTTTT
	nc5U45	J2315	Chr 1	3666010	3665898	113	BCAL3348	← ← →	BCAL3348a	C	C	SC	dRNA-seq		Sass et al, 2017	CTTTTCCGCATTCATGCCCACGGAAAAAGAACAGGGAGAGCCTGCACCGCGCCTCGAAGCGCACACAGACAAGCAGGAAGAACACATCGGGCAAAGCATTTTTTTTGGATCGA
	ncS27	J2315	Chr 1	3666648	3666557	92	BCAL3348a	→ ← →	BCAL3349	SC	C	NC	dRNA-seq, 3'RACE, qPCR		Sass et al, 2017	ATTGGTTGTCGCGCTGCGGCAACCTCCGAATGTCTCCTCCACCCTCCTCCTAAGGTGGATTAAGCCCGAACCAGCCGTTCGGGCTTTTTTTC
	nc5U46	J2315	Chr 1	3699164	3699111	54	BCAL3373	←←←	BCAL3374	SC	NC	NC	dRNA-seq		Sass et al, 2017	ACGTTTTTCCCGGCGCGGAACCGGTCAGCCCGTTCCCGCGCCGGGCACGCACGA
	nc5U47	J2315	Chr 1	3702254	3702168	87	BCAL3377	← ← →	BCAL3378	C	C	NC	dRNA-seq		Sass et al, 2017	TTCAATGTTACCGGCTTTTCGCCGTTCCAGATATACGCGCGGCCTGCACGCGGGCCAGCACGGTGAAGGAAATGATCCCAGAATCGC
	ncRI15	J2315	Chr 1	3719006	3719257	252	BCAL3394	← → ←	BCAL3395	C	SC	NC	dRNA-seq		Sass et al, 2017	ATTGGCCGCGCGAATCAATGTCCGTTTGGGAATGGAAAGCCTCGCGATGCCGCGAATTCCGCATTTTTTACCGAAATCGCACTACATTTATCTTACATAAGATAGAATGCGTGCGGCACCTCTCGGTGGGCAAGAACTGCCTCCTTGCCTCGCTCGCTGCCTGGAGTGGAGAGATGCTGCTGTTGCTTTGCGGGAAGCGCGTGTGCGCCCTGCCCGGTGGCGTGCCCGTTGCGGGCACGCCTCTTTTTGCTT
	nc5U48	J2315	Chr 1	3758532	3758447	86	BCAL3429	←←←	BCAL3430	C	SC	NC	dRNA-seq		Sass et al, 2017	AGTTGAGCAGTTCTGTACTAGATATAGTGTGTGTCGCAGGGGAAAACCCGAGCGGCACCAGCCGGCGGCCACGCCGGCGGACAGGG
	nc5U49	J2315	Chr 1	3765224	3765076	149	BCAL3436	← ← →	BCAL3437	C	C	NC	dRNA-seq		Sass et al, 2017	ATTATAAACAGATAACGGGCGCTGCGCACCGTGACGGAGCGAATCCGCGCGGGGTACGCCGGCTGAATTGTCCCTGATTAGTCTGCTACGTCGTCTGCGCCATCGTCGTCCCTCGTTGTTCGCCGCGCGCAGCTTTTTCACCTTGAAAC
	ncRI16	J2315	Chr 1	3810101	3810214	114	BCAL3475	← → ←	BCAL3476	SC	NC	NC	dRNA-seq		Sass et al, 2017	AAGTGGCAGGTTTCGGCGGGCGGGAGGCCGTGGACGTAGCCTTGGCACCGTTGCGCCGCACGCTTTTCTGGCGCACCAATGCAAAAACCCCCGCCTTTCGGGCGGGGGTTCTTG
	IG1_3851358	J2315	Chr 1	3851358	3851641	284	BCAL3513		BCAL3514	C	SC	NC	Microarray, qPCR		Coenye et al, 2011	CGCTGCACCGCTCCCGCCGCTCTCCGCACGATCCTGTCTGATCGCCGGCCGCGTCACGCGCGGCCGGTGTCGTACGCCCGTTCGCACGCCCGTTTTCCCGCAAGCCGGCCGTAATGGCCGGTAAACCGGCCGGCCGCGCCGGTAACACATTCGGGCTGTCGCCCACCGTACCCTTAGGGCTGCGCAGCTTTCCCGCCGTCAGTTACCATTTGTCCGCCAGCGGCATGACGACCGCATCGCGCGGCGCCGCTCGCCGGCCGTCACGCCCAGACAGGAAAACCACC
	nc5U50	J2315	Chr 2	184425	184134	292	BCAM0158	← ← →	BCAM0159	SC	NC	NC	dRNA-seq		Sass et al, 2017	ATACATGCTCAATGCGCGCATGTTATTGAGGAATGCTGCCAGATGAAGAGTCGATCGCGACAGGCCGAGCCGATGCCGTCGCGCCGGCCGAATCGACCGGCGTCCCGAAACCGGCGCGCGAGCCGCATGGCCCGAATCGGGCATGCGGGATGCGCGCCGTTGGCGCATCGACCGGTTCGACTTGCCACGCCATGCGTACAACACCAAAGGCAACCGCGGGACTGTGGGCGCTCACGCCCGGCTCGAAGCCCCTTTTCCATCGCCGCGGCGCGTGGCCGCGCGTCGTGTTTTT
	IG2_208795	J2315	Chr 2	208795	209162	368	BCAM0180		BCAM0181	NC	NC	NC	Microarray, qPCR		Coenye et al, 2011	TTGCCGGCCATCTCGATGACGCCGGGCCGGTATCGCTGGATGGGGCGATACCGGCATGCACGGTTCCATCGTTGTCGCATTCGAGCGCGTGTGACGGCACCGTCCCGCCGGACTGGTCCTACATGCGGCCTGCGATTTCAGCCTGGTCTGATGGCTCCGCTGTTACCCCGTCGCTAAGATTTTCGTATGCAATGCGCGTAGCGACTGCCGCAGTCTGCCGTCGCTGCCCGCGTTCGTACCTCAATCGATTCGATCGTGGGCACCCGACGGCGCCCGTGAGCGCAGCCATGCGCTTCATGCATCGACGGCCGCGCCAGGCAAAACACGGCGCGGCACGCACGACGACCCAACGGGATGAAAAACCATCT
	ncRI17	J2315	Chr 2	255376	255457	82	BCAM0217	← → ←	BCAM0218	NC	NC	NC	dRNA-seq		Sass et al, 2017	AGCCATGACTAACTCCAGTCGAGAGTTGGTGGTGGTCAGCGGCCCGCAGGTGTTCGTGCACTTGCGGGCCGCGCTCGTTTAC
	ncRI18	J2315	Chr 2	281356	281437	82	BCAM0225A	→ → ←	BCAM0227	NC	NC	NC	dRNA-seq		Sass et al, 2017	CCGAATTGGAAAGAGTCAACGCTGCATTGAGAGCTGAGATTCAGGAACTCCGGGTTCGTCTCAACGCGAGTTGATTTTTCTT
	nc5U51	J2315	Chr 2	553392	553844	453	BCAM0498	← → →	BCAM0499	SC	SC	NC	dRNA-seq		Sass et al, 2017	GCGCGGTGAGGAAAAAAATGCAGTGAACCTGAGAGCAGACGTAGTGAAGAATAGAAGTCGGTCCGCCGCGCTGCCGATACGAGGTCGGCTGCCCGGAGCGCCGGGTCGGGGTTGCCCGGTCCGGCGCGCACCGGACCGTTGAATCCGTCCCGCCAGTCCCGCCAGCTTGGCCGATCCTTCGTGATCCTCTTCAGCTTCTCCGCCGTCGTATCCCGAATCCCCGCCTTTTACCGATCGTCGCCGCATGACGCGATCGATCCAATGCTTTCGTTTTTATTACGATTCGAGCCGCCCAATTGCTTGAAACAGAAAGGCATTCGTCAGGAATGCAGAGCGCATCGCGTATTCACGTTGTGGCCAGGCGACACGTTGAAAATTAATTAAAAACACGAATCATTC…
	ncRI19	J2315	Chr 2	1009337	1008827	511	BCAM0917	→ ← →	BCAM0918	C	C	SC	dRNA-seq		Sass et al, 2017	CTGGGGAGCCCTCTCTAAGCGCCCCGGCCGCCTACAGCCCGAGCCGACGCTTCATGTCGGTTCGCTGCTGGTTCAATTCCGTCAATTCGGCCAATTCCTCGGGGGTGAAGGTGGATTGCCGCGCCAGCCTGTCCAGCCGGTCGCAGCAGGCGTCATAGCGCATCTTGAGCACCGCTGCCTGCAGCTCCTCCCCCGCAATCCGCTCCTGCTCACGTTGCCGCTCGGGCACCGTCTCGTCTTCCGGATTCTGTAACAGCAAATCGCGGACGTTTTCATCATAGTCCAGAATTTCGCGGAAGATTTCCTCGTAAGTCGCCCCGTTCGAGGACGTCCTCAGGACATCCGACAGCAGCCGGAACTCCGCGCCTTCGCCCAGCGCACGCGCATGATCGACGACTT…
	nc5U52	J2315	Chr 2	1018667	1018411	257	BCAM0922	←←←	BCAM0923	C	SC	NC	dRNA-seq		Sass et al, 2017	AAGCAATCCGACGGATTGCCTGCCACGCAAACGATTCCGCTCCACGTTTTTTCGCTTCCGCTGCACCGAAGTACGCGCCGTCGAATAATTCGTTCGCACGCCGGCGCGTGCCGCATCCCGATGCATTTCACTGGACGGCTGCCACCGGCAGCGGGCCGAAGGATCGAATCAAATGAGCAGGACAACGAAGCTGTTGCTCTAGCAACCCCGCCCGCGCCGGATCCGGCGCGACTGCCCCGCCTCGCGGCGCAGCCTTT
	BTH_s30	J2315	Chr 2	1090983	1091072	90	BCAM0985	→ → →	BCAM0986	C	C	NC	dRNA-seq		Sass et al, 2017	ATGGCGCTGATTTCCCTGATCTCCCCGGTCCTGAAACTCCACGGCAACACTGCCCGTGTGGGTGCGCGCGCCATCGTCATCACGAAAACC
	BTH_s31, Bp2_287, RF02424	J2315	Chr 2	1106447	1106586	140	BCAM0998	→ → →	BCAM0999	C	C	NC	dRNA-seq		Sass et al, 2017	TTGCGTCGATTTGATATCAGCTTGCGGACGCGGGGCAACTTCCCAAAACAGCTAAAGCGAAGGCCGGCGGCAGCCGGCCCGAGTCGATCGCTGTCGTACCGCACCGAAGCCCGCTGATGCCGACGCATAGCGGGCTTTTT
	ncRI20	J2315	Chr 2	1365743	1365894	152	BCAM1242A	← → ←	BCAM1243	NC	NC	NC	dRNA-seq		Sass et al, 2017	GCTTTAAAGAGGCGCGATCAGATTTGGAAAAACCGATTGTCTGGGAATGACGCGGCCATGTCGAGTGACTGAAATGCGCGAATGCCGACAACGTGTCCCATGTTTCCCCAAATTTGCAAATAACAATAAAAAAGGCCCTTGCGGGCCTTTTC
	ncRI21	J2315	Chr 2	1429936	1429843	94	BCAM1298	→ ← ←	BCAM1299	SC	NC	NC	dRNA-seq		Sass et al, 2017	ATCCGCAAAGCACCGGCAGGATTGAATCGGAAGAAGCAACAATGACAGGCATCATGCGCGACGCTGCCCAGCCGGCGGCCCGCGCATTTTTTTC
	ncRI22	J2315	Chr 2	1591212	1591008	205	BCAM1428	→ ← →	BCAM1429	C	SC	NC	dRNA-seq		Sass et al, 2017	ATCCCTAACTCGCCACCTATATGGGGCTTCGTCATGCAAACGTCTAATGTCTCCGATCGTTCCACCCAATCCACTGGCTGGCTCGCACGTGTTGGCGAGCTGCTGGCAGAGGCCTGGGCGCTCCACCTCGAGAACTGCGAAGTCATCGCTGAAGCACACGCGCGTCTGCCGCGCTGAGCGAACGGCCGGCCGGCTGACGCGTTTG
	ncRI23	J2315	Chr 2	1665995	1666216	222	BCAM1500	→ → ←	BCAM1501	C	NC	NC	dRNA-seq		Sass et al, 2017	ACATCCGGCGACGCGGCGGGTTGGTCGTGCAGTCGCGACGGCAACCGCGCCGGCATGCGAGTGACGATCACCGTCGCACGCGCCGCCGTCACATCATTTTCGGGAGCCGCGCCACGTGTTCGTCCGGCGCGTCATCCGACCGGGAACTCTCTGGCACGAGGGTAGGCAACCGACGGTTGCCTTGGAGGACGGGCGGGGTGCAAGTCACCCCGTCCGCTTTCC
	IG2_1745287	J2315	Chr 2	1745287	1745736	450	BCAM1568		BCAM1569	C	NC	NC	Microarray, qPCR		Coenye et al, 2011	ACCGCGCTTCACGCGCGCGCGGCCGGCGTGCGCGCGCATCAATCGCAAGCGATTGCGATTCGCGTTTTCGATTCGATTTTCATGCCGCGCAACGGCAAAACTTGCGGGCCCGATGCGCGCTTTCGGCAACGCTTTCCGGCTACGTCCTGTTACAAAAAACCGCCTGTCGCGCGGCATTCGAATCGCCTACATTGCAATCCACTTCGACACATTCGTCGCATGCCCGGACTGGCTTTCCCGTCGGGTCGACATCGCAGACACACCCGACAAGCAATGAAAAGAAGAGGAGTCTTAACCGAAGCGCTGGCGGCATCCAGCGCACGCGGATTGCGATGACTGAAACGGCATGCTGAACGGCACGCAACGACACGCGGCATGATTGCCGCGCCCCGGCTCGCG…
	nc5U53	J2315	Chr 2	1753355	1753480	126	BCAM1572	→ → →	BCAM1573	C	NC	NC	dRNA-seq		Sass et al, 2017	GCACTTCTCGACCGGACGGCGAATCGCATGCCCTGACTCCCGTCCGATCGCCATGCGGCCCCATCGTATCGCGCAGCGCGCGCCGATGGCGGCGTCTGCCTCTCGCGCCTTGGCCGCACGAACCTT
	IG2_1885142	J2315	Chr 2	1885142	1885230	89	BCAM1690		BCAM1691	SC	SC*	NC	Microarray, qPCR		Coenye et al, 2011	GCGGGGCCCGCGAGCCGGCGCCCGGCCCCGGCGCGCCCGGTTCGCTGTACCATCGCGGCTCAACCGCGTCACGAACAGCACAATCCTTC
	nc5U54	J2315	Chr 2	1889107	1888964	144	BCAM1694	←←←	BCAM1695	SC	SC	NC	dRNA-seq		Sass et al, 2017	ATATCGCTGGCGGTCCGCCACGCATCCAGGAGCCATTCAGCATGAAAACGGCTTGCTTCATCGTAGTCATCCACAGGCGCAGGGTCCGGTAGCGGGATCGCGCCGGCACCCATGCGCCCCCGACTCGTTCGGGGGCTTTTTTTT
	nc5U55	J2315	Chr 2	1910522	1910781	260	BCAM1712	← → →	BCAM1713	SC	SC	NC	dRNA-seq		Sass et al, 2017	CGAACGCCTGATAAAATTCGACAAATAGCCGGATTTCAGGGGGAAAGCGTGTCGCGCCGTCACCGCCGTCCATCGTCGCCCGCCCTGTCGGGGTCGGATCGAGCCGCCGGCCACGCGTCGTCACGTGCGCTCGTCTCGCCATCCGCGGGCAACCGCATCGAACCGTTTCATCCCGCGACGGGCCTCGGCCCGCCCGCGCCCCTCGCCGCCTCACGGCAGCGAACCCAGGGCAGCGCCGTTGCGCGCCGCCACCTTTTCGG
	ncS33	J2315	Chr 2	1926664	1926802	139	BCAM1725	→ → →	BCAM1726	SC	NC	NC	dRNA-seq	ncRNA11	Sass et al, 2017	ATGCGACGGGGCCATCCAATAGCCATTCCACTTCGCCATTCGATAAAGAGTCGCGGCGCGGCATGCACGTACATGCCGCCTGCCGCGACCGTCACCTCACCACACCACGACCGGGCAGCGCACCGACCGCGCCACGCAT
	ncS33 shorter species	J2315	Chr 2	1926664	1926756	93	BCAM1725	→ → →	BCAM1726	NC	NC	NC	dRNA-seq		Sass et al, 2017	ATGCGACGGGGCCATCCAATAGCCATTCCACTTCGCCATTCGATAAAGAGTCGCGGCGCGGCATGCACGTACATGCCGCCTGCCGCGACCGTC
	BTH_s35	J2315	Chr 2	1953292	1953514	223	BCAM1744	→ → →	BCAM1745	C	C	NC	dRNA-seq		Sass et al, 2017	GTCTAGTTACATGGAGTGTTCTGTGAACACCGATGCGAGTTGTAGTTGGTCCCTGGCCAACTTGACTGCTGCCTGAGGAAAACGCGCAGAGCCTCGTCTTCTGCCGCATCCCGGGAAGCAGGATGCGGCGCCCTTCCGGCCTGACCACGGGCCAGATCTCCCGCCGAATTTTTCGATGTTGTCGAATGCACGCGGCGCGCCGTCGCGCGCGTGCGTTCGTGTT
	nc5U56	J2315	Chr 2	1974069	1974258	190	BCAM1759	→ → →	BCAM1760	SC	NC	NC	dRNA-seq		Sass et al, 2017	ATGAAAAACGACCACACACGCCACGGCAGCCATGTGAGTGCTGCCCGCCGACGCGTCACGCGCGTCGCGCCCTCCTGAGCGGCGATAGCCGCCCCGCGAAGCCCGCCCCGGCTTCGCCATTCCGATTCACCGATCGAACCGCACACCGCACGCGACCGCGCCGCTTGTCGGGCCGCCGTGCGGCGTGCGT
	IG2_1975919	J2315	Chr 2	1975919	1976205	287	BCAM1760		BCAM1761	C	SC*	NC	Microarray, qPCR		Coenye et al, 2011	CCCGCATGCGTTGCGGCGCCGCTCCGTGCGCCGGCATCGCGACGACCGCGGGATCCGCCGGTAACGGCGAGCACTGAGCAAGCGCCCGTCCGGCAGCGGGCGCTCGTTGTGTATCGAATCGTTTCAACGCGCCAACGGCGTCAAATGCTGCGGGTATACTCCGTCGTCAGCCGCCCGCCGTCTCGTCGTCCGCCAAAAGCGGCCCGATTCCGGGCGGTTTCGTCGCGAAGCTTCGCGTTTCGCTACCCCGCGCCCCAGCCTCGATACGAGACACCCGACGACCGACC
	ncRI24	J2315	Chr 2	2050418	2050165	254	BCAM1829	→ ← →	BCAM1830	C	SC	NC	dRNA-seq		Sass et al, 2017	ATGATTTGACGGCACGCGATGCGGGGGCGATGCATCGGGTCCGGCAAGCACGCAAATGTCGAATATCGCTGTCGAAATAGTGAGGAAACCAAAATGTTGAACGTCTCTTCCGTCCTGATCAGTCTTGCCCCGATGTGGGCCATCCTGCTGCTGGCGTCTTCGGCGGCCGCCTATTTCGTGTTCTGGCGCAAGGTCATCGATTGAGCGCCGCGCGACAGCGTGCGCACGATGCGCACGCATGACGCGCCGTTTCC
	IG2_2085682	J2315	Chr 2	2085682	2085985	304	BCAM1866		BCAM1867	SC	C	NC	Microarray, qPCR		Coenye et al, 2011	CGCCGCCGCCAGGCGGTTGACGCAGGCGCGCGCCGCCCACTAGAATGCCGCCCATTCTTCCTTCAGGAACCATCGTGGACAGTTGCAGCACTCCGTTGCGTGCGCCGCTTGCCGCCTGAACGCCTGTCCGCCGCAGTTCTCCTGCCACGGCTCGCGTTCCGCGAGCCGCACGCTCACCCCGTTCACACTGAATGACGCATTCGCGCGGTACAGTACCGCGCGATGACGGCTATCGCCGCGTCGCGTTCGGCCTTGCGCCGCGGCGACGCGCGCCGGCATGCGCTTCTTGCACGGCAGGACAACC
	ncS62	J2315	Chr 2	2089713	2089769	57	BCAM1871	→ → ←	BCAM1872	SC	SC	NC	dRNA-seq, 3'RACE		Sass et al, 2017	CTGTCTCCTCCATGTCTCCAAACATGGATTCAGCCCGCTCCAGCAGCGGGCTTTTTT
	IG2_2103360	J2315	Chr 2	2103360	2103441	82	BCAM1887		BCAM1888	NC	NC	NC	Microarray, qPCR		Coenye et al, 2011	AGCAAATCTAAGAATCACACTCGAAAAAGATACCGAAACCGGCGAAAACAAGAAACTGACATTCCAAGAGGAAACGCTCTGC
	nc5U57	J2315	Chr 2	2139324	2139436	113	BCAM1927	← → →	BCAM1928	C	SC	NC	dRNA-seq		Sass et al, 2017	GTTCTATCCGCCAGTCGATATTCCATCCACCATGTACGCGCTCACGCCCCTTTCGGTTTCGCCGTCCGGCCCGGCCGGCGTGCGCGCGCGTGCCGGCCAGCCGGCACACCCCC
	nc5U58	J2315	Chr 2	2142673	2142577	97	BCAM1931	←←←	BCAM1932	C	C	NC	dRNA-seq		Sass et al, 2017	TCCCAAACGGGCAACTATCCGGGCGCCGCCAGCAGTACCGATGGCGCTCCCGGGCGGTTGCAGACCGTTTATGAACAAGGTCGCGAGACCTGCCTCT
	nc5U59	J2315	Chr 2	2299389	2299318	72	BCAM2064	←←←	BCAM2065	C	NC	NC	dRNA-seq		Sass et al, 2017	ATTCGCACCACAACATGACGCGTATCGATCGAAGGCCATCGAGACGAACGCGCGCGCGAACGAGACCTCGTG
	ncS35	J2315	Chr 2	2304378	2304211	166	BCAM2068	→ ← →	BCAM2069	C	C	NC	dRNA-seq, 3'RACE, qPCR, Northern blot		Sass et al, 2017	ATGGCGCGACGACAAGTGCGCGCAACGATTCCGCTTCCGACGCACATATGTCCATGGCACGCAGGAAGCGAATCCGGGACTCTCAACCCCCATCGGGAGACCCGGAGCCCTGAGCGAACATCCACGCGGCTGTGCACCGGCCCCGTGTGGATGTTCGCTGATTTTTTT
	nc5U60	J2315	Chr 2	2392555	2392387	169	BCAM2143	← ← →	BCAM2144	SC	NC	NC	dRNA-seq		Sass et al, 2017	AGGCACGAGCGGTACATAGAGAGAGTGATGGTGCACCGCGGCAATTCGCCCTGATCAAGCGAATTGTTGATGATTCGCGATAAAAGGAAATAACTAATATGGCGAGGGCGGTAGAAATGCAGATCCAATATCAAACAAAAAATCGCCGCGTGGACAACACCCGCGGCGC
	ncRNA10 (shorter)	J2315	Chr 2	2425577	2425430	148	BCAM2169	←←←	BCAM2170	C	NC	NC	dRNA-seq	ncRNA10	Sass et al, 2017	ATAAAAGCAGGGCAGTAATCAAATCAACAGAAAGTCGCTGCAAAAAACAGGGGCCGCCATCATGTCATTCGACTAGTTTCGACTTGCATTCCCGGTCTGACTAAAAATTCATCCATGAATAAACCGACATCGCGCCGCGATTGCCGGA
	ncS37	J2315	Chr 2	2568766	2568918	153	BCAM2286	← → →	BCAM2287	C	SC	NC	dRNA-seq, 3'RACE, qPCR, Northern blot		Sass et al, 2017	GCCGGACCGCGCTTCCGGTACATCGCCTCCCCGCCCGCGCAGGATCCCTGCGGGCACCCTCCGTCCTCCGGCGATGTATCCCGTGACTGGGCGAGCAGACACGGCGCGCGGGCCGATTTTCCGCCCCGGACGTCCCCGTCCGGGGCTTTTTGT
	nc5U61	J2315	Chr 2	2587074	2587157	84	BCAM2306	→ → →	BCAM2307	SC	NC	NC	dRNA-seq		Sass et al, 2017	AAAAAAAGTTAGATAGGCAGCCTAACGGACCGGCACGCCGCGTCTCGACGCGCATCGCGCCACGCAGGCTGCCAACCGATATCG
	IG2_2718925	J2315	Chr 2	2718925	2719234	310	BCAM2414		BCAM2415	C	C	SC	Microarray, qPCR		Coenye et al, 2011	CGGGCCGCGCCGCCGCGCATCGCACCCCGTTTTCCGGTCGAGGACGAAAAAAAGCCCCGCCTGCATCCGCGCGGCGGGGCCAACCCATGTCAGTAGAGACATCATGGAGGAGACGAGTCCATCTTATCGACCGTGGCGCACCGTCCCAACCAAGCATTTCTGCTATCGATCTGCGCGGCCGCGCACACGATTGCCCCCGCCACGCGGCATATCGATAGAACGAAAAGTCGTTTTCAGAGTGGCGACGGGGTCGTTACCATCTGGTTTTAAGCCTGTGCTTAGCCGGGCAAGCCAATCCCAGGAGCGCCCC
	ncRI25	J2315	Chr 2	2739751	2739826	76	BCAM2426	← → ←	BCAM2427	C	SC	NC	dRNA-seq		Sass et al, 2017	GACGGACTTCCCTCGGAGCCGTCAATTTCGTGCCTTCGAAAACCGTCGAACTCATCGGGTTCGGCGGTTTCTTTTT
	nc5U62	J2315	Chr 2	2751313	2751233	81	BCAM2433	← ← →	BCAM2434	C	SC	NC	dRNA-seq		Sass et al, 2017	AAAATTTCCGCTGTATTGGTCAATGAATCGGCGTATTCATTCGATTTGAGCGAAACTCAGAAATCGGTGAGTGCGACACAC
	ncRI26	J2315	Chr 2	2917275	2917193	83	BCAM2569	→ ← →	BCAM2570	C	NC	NC	dRNA-seq		Sass et al, 2017	GCGGAGTGCGCTCCGTGTTCCGTGAGAAGAACGTTGCAGAGATCAGAGTTTGAGCGGGCGGCCTGTGCCGCCCGTCTTTTTTT
	ncRI27	J2315	Chr 2	3071234	3071439	206	BCAM2714	← → ←	BCAM2715	NC	NC	NC	dRNA-seq		Sass et al, 2017	GTGGATCCTCCGGTTGCCGGGAAATGCGTGCATTTTCCACTTGGGCACATCGATGCCGTTGGCCCGTGAGGGTCCACCCCTTTTTCTGCTCTCACGTTCACGGGTGGGACGCGTTCATTTCAATTCTCCTGTTCGATGCGTTACATCGGGCCGCATCGGCATCGCCGATCGGCCTATCGGTCGATGCCGAGCGCCGCCAGTTTCTT
	IG3_93582	J2315	Chr 3	93582	93707	126	BCAS0083		BCAS0084	NC	NC	NC	Microarray, qPCR		Coenye et al, 2011	GCGGAAGGGCGCGGCCCGGACCCGATTTGCGCGGGACACGGCCCACCGGCAGCCATCGACACGCATTCCGCCGGGGCCGTAAAAAAGTGCTTGACTATCTATCTATGAGTAGATAAAGTTCGACCC
	nc5U63	J2315	Chr 3	145101	144838	264	BCAS0131	←←←	BCAS0132	C	NC	NC	dRNA-seq		Sass et al, 2017	AACTTCATCACAAAACGCATGATCTCGTGCGCAACGTGATGTCATTTCGCACTTCGTTGCGCATGCATCCGTTTCGCCACGTCAAAGGGGCCTCCGGCCCCAGCGGTCGGCGCCAAGCCGCCCGCATCCATGCCGTCTTCACAGGACGGTGCCCTGCTCGAACGCGCCTCGCCGTTACGGCGCCGCCGGGCTGAACCTGACAATCAGACGAACGCGTCGTCGCGTTCAACCGACCGCCAGCCGCACCTCGGTGCAGCCGGCAGC
	nc5U65	J2315	Chr 3	243497	243559	63	BCAS0224	→ → →	BCAS0225	SC	NC	NC	dRNA-seq		Sass et al, 2017	GAATCCAAATAGGAGAGACGATCCAGGGAGACGAACGGCAACTTGTCTGTCGATGGGTGCAAC
	nc5U66	J2315	Chr 3	257405	258011	607	BCAS0235	← → →	BCAS0236	C	NC	NC	dRNA-seq		Sass et al, 2017	GACGCGGCTGGAATCGGTTCTTTCCCCGACTTCGGTTGCCACGAAAATTGCTGTTGCCGTCGCCTCCATGGCAGCCGATATTCAATGTCACATTGAATGATGGCATTCTCAGATGATGAGAGGGCGATGACAAAAGAATAACAGGCACGAGAGTAATGAAAACGTCATGATTCGTGAAATGCTAGATATACAAGGCGAATCGAGAAATGACGGCGTGGGTGTGAGTGAAAGGCATCGAGCGAGAAGAAATCGTCAAGCAAATTCGATCGATTAATTCGATGCCGGGGTCGTTCGTCGAGTAGCCGGTTTTTTTCCGGAAATCCGGAAGAACGGGTCGCCCGTCGGACGGAAAGGGGTGAGTGGTTTCGCGTGGGCCGCCGGGCGGTTTGATCGATCCGA…
	nc5U67	J2315	Chr 3	275614	275525	90	BCAS0246	←←←	BCAS0247	SC	NC	NC	dRNA-seq		Sass et al, 2017	ATCCGCGCGATCAGCCGTCCTTTGGCCGTTCGCCCCTCCACCCGCCCGCTTGCTGCATCGCCCCGCCTTCGCGCTGCAACGTTGTCCCCT
	nc5U64	J2315	Chr 3	838777	839041	265	BCAS0754	→ → →	BCAS0755	C	SC	NC	dRNA-seq		Sass et al, 2017	TCCCTCCTGGCGCGGGCACTCGATCCAGCCGGCGCGTGCGTCTCCTCGACGCCGCACCGGCTTCAGGTTTTCCAGTCCCGATCTCCGCGCCGCCGTGCACGCGCACGCTCTTCGACCGGCTTCGCCGGACACGCTTAACGCAGGTACCGCCCCTGAACGCCAGCACATAGCCGCGCGGTCACGCTCGTGCCTGCCCGTTCACTTCGGAGTCCATGATGATCATTCGTCTTTCCAAGGCAGCCATGGTGCTGGCCATGGCCTTTTT
	Bc_KC_sr6	KC-01	Contig105	8237	8411	175	p355_0226	→→→	p355_0227	C	C	C	5'RACE, Northern blot	ncRNA4; ncS17; IG1_2935724	Ghosh et al, 2017	CAGCTTCCCTGCCTGGTTCGCCAAGGTCATATATTCCTTGAACCAATGCCATGTGCACGGTTGCGGAAATTTGTAGCACGGGCGCGCGCGTCACTCTGTCTGATGTACCCGAAGTGCTGCTAACTGCGACCAATTCTGAACCTCAGGTTCAGGATGCCGGCCTAGCGGCCAAGGC
	Bc_KC_sr3	KC-01	Contig117	1230	1473	244	p355_0534	→→←	p355_0534	C	C	C	Northern blot		Ghosh et al, 2017	TTTGAGATGTCGATGCCGATCCGCTGGGGCGACATGGACGCGTTCGGCCATGTGAACAACACGGTCTATTTCCGCTACATGGAGCAGGCGCGGATCTCGTGGTTCGAGCAACTCGGCATTGCCGGCGGCAACGGCGAGGGGCAGGGGCCCGTCATCGTCACCGCGTCGATGGAATTCCTCAAGCAGCTGCACTATCCGGGCGACGTGATCGCGAGGATGTCGGCCGCGAAGCCTGGCCGAAGCA
	Bc_KC_sr1	KC-01	Contig172	7199	7117	83	p355_1719	←←←	p355_1721	C	C	C	5'RACE, Northern blot	ncS16	Ghosh et al, 2017	GGTACGTGGCTGGTGTTGCCGGCGCGTCACCATTCTCCTCTTGTCGTTGTTGCTCCGGGGCCGTATCCGCCCCGGTTTTTTTT
	Bc_KC_sr4	KC-01	Contig23	21808	21969	162	p355_2198	←→→	p355_2199	C	C	C	5'RACE, Northern blot	BTH_s13, Bp1_738, RF02422	Ghosh et al, 2017	GAAGACGCCGTGCAGGGTTCGGCGGACGGTGACGCGCTGCGTCAAAGATCGGTGATTGGCGGCTCGAAGCCTTTTACCCTGCAACCAATGTGAGCGGATTCTAGCAGGGTTTTATAGATCGTCAACACTATAAAAACTCAAATCTATAACAAAAAGTAATTT
	Bc_KC_sr5	KC-01	contig47	33810	33441	370	p355_3237	→←←	p355_3238	C	C	C	5'RACE, Northern blot		Ghosh et al, 2017	GGGGGCGACCTGGTTTCGACAGGGGTTGTGAAGCGGCTAGGGCATGTCGAGGACCCGTCACCTCGTTAATCAATGGGAAAATCGTAACTGCAAACGACGATACGTTCGCACTGGCAGCCTAAGGGCCGCCGTCCTCTGCCTAGTTCACTGACGGGCTAGTGTCGCAAGACCGGTAGCAATACCGCCAGAGGTCATTTACGTCAGTTAAGCCCTGTCGGCGTCGCGACGCCAGGGTCGAAAATCCAGCGAATCGCCGTAGTGCAGCGTGTTCGTCCGCGTCGCTGCGGTTAAATCAAAAGACTGGACTAAACATGTAGAACTAGTCGTGGAGCGCTTCTGGACGCGGGTTCGATTCCCGCCGCCTCCACCA
	Bc_KC_sr2	KC-01	Contig89	40545	40643	129	p355_5011	→→→	p355_5012	C	C	NC	5'RACE, Northern blot	nc5U15	Ghosh et al, 2017	ATGAATGCCAGTTCGCCCCATATTTCTCGTAGCTGCGCCCGTGCCCGTTGCAATGCTTCCCGGCACCTGACGCGCACGACGGCATCAGCCGAGCCGCATGTCCCTGTCGACGGGGCAGCGGCTTTTTTT
	Bc_KC_sr7	KC-01	Contig99	1591	1757	167	p355_5425	→→→	p355_5427	C	C	C	Northern blot	nc5U30	Ghosh et al, 2017	TTATGCTTGCGCACATGAACCGCTTCCTGTCCGCTCTCCGACGTCGCCGCTCGCCGCTCCGCCCGGATGCCGCCGGCTCGTCACGGACTCGCGCGTAACCCTCCTCCGCTTCACCGGTTACGCACAAGCTGTTCGACCCACCAGCCACGGCCTTCCGTGGCTTTTTT
		Notes
		ncRI1-ncRI27 - Unnamed transcripts from Sass et al. (2017), which possess a a rho-independent terminator
		nc5U1-nc5U67 - Unnamed transcripts from Sass et al. (2017), which are located on 5' untranslated regions of the downstream gene
		* The status of semi-conservation was admitted even though the percentage of coverage was slightly lower than the defined limit
		References
		Peeters E, Sass A, Mahenthiralingam E, Nelis H, Coenye T. Transcriptional response of Burkholderia cenocepacia J2315 sessile cells to treatments with high doses of hydrogen peroxide and sodium hypochlorite. BMC Genomics 2010;11. doi:10.1186/1471-2164-11-90.
		Coenye T, Van Acker H, Peeters E, Sass A, Buroni S, Riccardi G, et al. Molecular mechanisms of chlorhexidine tolerance in Burkholderia cenocepacia biofilms. Antimicrob Agents Chemother 2011;55:1912–9. doi:10.1128/AAC.01571-10.
		Ghosh S, Dureja C, Khatri I, Subramanian S, Raychaudhuri S, Ghosh S. Identification of novel small RNAs in Burkholderia cenocepacia KC-01 expressed under iron limitation and oxidative stress conditions. Microbiology 2017. doi:10.1099/mic.0.000566.
		Sass A, Kiekens S, Coenye T. Identification of small RNAs abundant in Burkholderia cenocepacia biofilms reveal putative regulators with a potential role in carbon and iron metabolism. Sci Rep 2017;7:1–13. doi:10.1038/s41598-017-15818-3.
		Yoder-Himes DR, Chain PSG, Zhu Y, Wurtzel O, Rubin EM, Tiedje JM, et al. Mapping the Burkholderia cenocepacia niche response via high-throughput sequencing. Proc Natl Acad Sci 2009;106:3976–81. doi:10.1073/pnas.0813403106.
		Coenye T, Drevinek P, Mahenthiralingam E, Shah SA, Gill RT, Vandamme P, et al. Identification of putative noncoding RNA genes in the Burkholderia cenocepacia J2315 genome. FEMS Microbiol Lett 2007;276:83–92. doi:10.1111/j.1574-6968.2007.00916.x.

## Sheet: Conservation parameters
	Conservation parameters
				Number of strains
	B. cenocepacia:		Conserved (C)	8/8
			Semi-conserved (SC)	4-7/8
			Non-conserved (NC)	0-3/8
			sequence homology: 85% coverage, 70% Identity
		Strains:	B. cenocepacia J2315, AU 1054, MC0-3, HI2424, H111, ST32, PC184 and K56-2
	Bcc:		Conserved (C)	15-19/19
			Semi-conserved (SC)	5-14/19
			Non-conserved (NC)	0-4/19
			sequence homology: 65% coverage, 70% Identity
		Strains:	B. ambifaria AMMD, B. cenocepacia J2315, B. cepacia ATCC 25416 (taxid:983594), B. contaminans MS14, B. diffusa RF2-non-BP9, B. dolosa AU0158, B. lata 383, B. latens AU17928, B. metallica FL-6-5-30-S1-D7, B. multivorans ATCC BAA-247, B. pseudomultivorans SUB-INT23-BP2, B. pyrrocinia DSM 10685, B. seminalis FL-5-4-10-S1-D7, B. stabilis ATCC BAA-67, B. stagnalis MSMB735WGS, B. territorii RF8-non-BP5…
	B. pseudomallei group:		Conserved (C)	5/5
			Semi-conserved (SC)	2-4/5
			Non-conserved (NC)	0-1/5
			sequence homology: 60% coverage, 60% Identity
		Strains:	B. thailandensis E264 (ATCC 700388), B. humptydooensis MSMB122, B. oklahomensis C6786, B. pseudomallei K96243, B. mallei ATCC 23344
